# Supplementary material for: Protective Effect of Amaranthus cruentus L. Seed Oil on UVA-Radiation-Induced Apoptosis in Human Skin Fibroblasts
Source: Int J Mol Sci. 2023 Jun 28;24(13):10795. doi: 10.3390/ijms241310795 (PMC10341579; doi:10.3390/ijms241310795)
Supplement: Supplementary file 1 [file ijms-24-10795-s001.zip]

Archive with 1 entries (1 files):
- ijms-2429486-supplementary.pdf
